# Supplementary material for: Seroprevalence of Chikungunya Virus in a Rural Community in Brazil
Source: PLoS Negl Trop Dis. 2017 Jan 20;11(1):e0005319. doi: 10.1371/journal.pntd.0005319 (PMC5287455; doi:10.1371/journal.pntd.0005319)
Supplement: S1 Dataset — (CSV) [file pntd.0005319.s002.csv]

6444b8082e9f8c87a11eab940b6314ef	2016-04-08	1955-07-05	Açude	075991321289	000	2	APOSENTADA	3	2	2	1	0	0	0	2	2	0
5e5d25d4de6359e3a971cfbf10f02ace	2016-04-08	1956-01-23	Açude	075991321289	000	1	Trabalhador rural	3	0	2	1	0	0	0	2	2	0
e2903f74418ecea84d7460bff822f95a	2016-04-08	1971-10-06	Ribeiro Tavares	000	000	2	Trabalhador rural	3	1	2	2	0	0	0	2	2	0
f89a43cb2aa58dbcd80fcdb19fd1219c	2016-04-08	1944-03-22	Ribeiro Tavares	000	000	1	APOSENTADO	3	0	2	2	0	0	0	2	1	0
26bc29a71c9998d43b3018c3edb986b4	2016-04-08	1988-04-02	Ribeiro Tavares	000	000	1	Trabalhador rural	3	3	2	2	0	0	0	2	2	0
586a0637cb21388db24d7bacdb06558e	2016-04-08	1997-11-15	Ribeiro Tavares	000	000	2	NÃO TRABALHA	3	5	2	2	0	0	0	2	2	0
5ffce9f249ef05e85d40aa75ac200035	2016-04-08	1960-04-15	Açude	075999102824	000	2	APOSENTADO	2	2	1	2	0	1	0	2	2	0
b6b44c831e5c35e3ebc7e5e0bb22c492	2016-04-08	1949-12-27	Açude	075999102824	000	1	APOSENTADO	3	0	2	2	0	0	0	2	2	0
602ddc0010c40c4f39fd55377e07f6cc	2016-04-08	1996-03-31	Ribeiro Tavares	000	000	2	Desempregado	2	6	1	2	0	0	0	2	2	0
bfe8b13b05f5613acc1a7ee03a37fe4e	2016-04-08	2005-01-02	Ribeiro Tavares	000	000	2	Estudante	2	1	1	2	0	0	0	2	2	0
4c4fa0b870c033d9db6431530cffcafb	2016-04-08	2002-12-25	Ribeiro Tavares	000	000	1	Estudante	2	3	2	2	0	0	0	2		0
3829ce816ed16be5489b4f453c942126	2016-04-08	1974-11-13	Ribeiro Tavares	000	000	2	Doméstica	2	2	2	2	0	0	0	2	2	0
490352eabd25b9e13a728e693ae971df	2016-04-08	1997-06-16	Ribeiro Tavares	000	000	2	Desempregado		6	2	2	0	0	0	3	2	0
1baab77fdda71915251426b55f8719c1	2016-04-08	1985-07-10	Rua do Posto	075991267413	000	2	Dona de casa	2	6	2	2	0	0	0	2	2	0
69cf8f06b38bcfb535802933eb6c5caf	2016-04-08	1930-11-30	Dermival Mascarenhas	000	000	2	APOSENTADO	3	1	2	2	0	0	0	2	2	0
a7ec6afdae2fc9811cb10db001d28b0a	2016-04-08	1946-11-23	Dermival Mascarenhas	07532693086	000	2	APOSENTADO	3	0	2	2	0	0	0	2	2	0
e74f1ee22186dbaa04a90f4626996ad5	2016-04-08	1944-07-31	DERMIVAL MASCARENHAS	07532693086	000	1	APOSENTADO	2	0	2	2	0	0	0	2	2	0
c1e679d5003619a82e794b7e9a9711e9	2016-04-08	1961-02-19	Dermival Mascarenhas	075991771399	000	2	Dona de casa	3	5	2	2	0	0	1	2	1	0
ef363f2af5fab488ca8c7cfc4d505eac	2016-04-08	1998-10-26	Dermival Mascarenhas	075992118377	000	1	Desempregado	3	6	2	2	0	0	0	2	2	0
0830c20652f6ac3fd59c448cf3523ee3	2016-04-08	1969-06-09	RIBEIRO TAVARES	075999746085	000	2	GARI	3	6	1	1	0	0	1	2	2	0
c07593832d36e30848b18c7f4642e993	2016-04-08	1961-10-23	Dermival Mascarenhas	07532693010	000	2	APOSENTADO	3	4	1	1	0	0	0	2	2	0
8604109a13e14512dca4d92fc97b3095	2016-04-08	1981-11-12	Dermival Mascarenhas	07532693010	000	1	INFORMATICA	2	6	1	1	0	0	1	2	1	0
43c5ac4ae38d9c7241c9705a4d606e8d	2016-04-08	1984-04-14	Dermival Mascarenhas	07532693010	000	1	Auxiliar de produção	2	6	2	1	0	0	0	2	2	0
624276873e61581cb907e21afd0877e9	2016-04-08	1943-11-29	Largo João Manoel	000	000	2	APOSENTADO	3	2	1	1	0	0	1	2	1	0
42f59eb68d68f3fdd0486e1804c68805	2016-04-08	1975-04-10	SANTO ANTONIO	000	000	2	Desempregado	3	5	2	2	0	0	0	2	2	0
2d374a9922a1eb90d3213c661d243d51	2016-04-08	1959-03-01	Santo Antônio	000	000	2	Dona de casa	3	0	2	2	0	0	0	2	2	0
acede42d11ac089ce2cde9ea2642f46c	2016-04-08	1971-11-27	Dermival Mascarenhas	075991673464	000	2	Merendeira	3	6	1	2	0	0	0	2	2	0
6d71eb9100ce89115d8f342bda135e5d	2016-04-08	2006-08-22	Dermival Mascarenhas	075991673464	000	2	Estudante	3	1	2	2	0	0	0	2	2	0
4b74e6ceb95959e54f6792edc67d4ab9	2016-04-08	1980-09-29	Dermival Mascarenhas	075999644403	000	2	Desempregado	2	3	1	2	1	0	0	2	2	0
1b6439fbfd2e63986fe56517a3883f97	2016-04-08	2016-04-08	Dermival Mascarenhas	075999644403	000	1	Estudante	2	2	2	2	0	0	0	2	2	0
1c8dcdd04e0d3476beda01760fe95868	2016-04-08	2000-10-30	Dermival Mascarenhas	075999644403	000	2	Estudante	2	3	2	2	0	0	0	2	2	0
346649f556c55474cec82f2d819bee32	2016-04-08	1994-12-13	Largo da Saudade	075992128917	000	2	Dona de casa	2	5	2	2	0	0	0	2	2	0
9580570751a63f6f82d9bce7e61f2887	2016-04-08	1967-04-04	José Bispo Lima	075992222990	000	2	Dona de casa	3	1	2	2	0	0	0	2	2	0
e2d47aba82675d494938adc06df64b2e	2016-04-08	1990-02-01	José Bispo Lima	07532693092	000	2	ESTUDANTE/AGENTE DE ENDEMICAS	3	7	2	2	0	1	0	2	2	0
960ec9759ba11292105f39c38508d89a	2016-04-08	1972-05-28	ANTONIO CLAUDIO VIEIRA	075998321395	000	2	Dona de casa	2	6	1	1	0	0	0	2	2	0
ce2149ebe648555ba324b7c5ae256c08	2016-04-08	1948-02-09	João Campos	000	000	1	APOSENTADO	2	0	2	2	0	0	0	2	2	0
34b5f53ae2f7ab82703e562f44ecea84	2016-04-08	1969-06-17	Santo Antônio	075991870825	000	1	SERRALHEIRO	3	6	2	2	0	0	0	2	2	0
2647318b8e79d2f02b9ceae2fef515d7	2016-04-08	1960-11-03	Dermival Mascarenhas	075991321390	000	1	TRANSPORTE ALTERNATIVO	3	3	2	2	0	0	0	2	2	0
6d17e674a66e81979dd3bd8da9bbdb24	2016-04-08	1987-09-16	Rua da Aurora	075997001146	000	2	Dona de casa	2	1	2	2	0	0	0	2	2	0
4ecd09dc14193448ab4a665afd40cf13	2016-04-08	1977-12-02	José Bispo Lima	071993296804	000	2	Dona de casa	2	2	1	1	1	0	0	2	2	0
48e53bbec65d9802387fcabffef70338	2016-04-08	2000-11-08	José Bispo Lima	071993296804	000	1	Estudante	2	7	1	2	0	0	0	2	1	0
977ebfa0698bf998d50023f2d69de95b	2016-04-08	2002-10-25	José Bispo Lima	071993296804	000	1	Estudante	2	3	1	2	0	0	0	2	2	0
34d89eda9bc4d31588c3029108339019	2016-04-08	1977-04-17	Rua do Campo	000	000	2	Dona de casa	3	5	2	2	0	0	0	2	2	0
81c3fb6c81bc083136e8a8fcb218b211	2016-04-08	1998-04-10	Rua do Campo	075999821469	000	1	Estudante	3	6	1	1	0	0	1	2	1	0
8d4ee36f08eee5f39f6d0fee4ee20a40	2016-04-08	2011-06-20	Rua do Campo	075999821469	000	1	Estudante	3	1	2	2	0	0	0	2	2	0
6ddd9b4f89a65b4a3e782c8a859352ac	2016-04-08	1998-02-05	Presidente Médici	075998681141	000	1	Estudante	2	6	1	1	0	0	1	1	2	0
86f432e4f5b5ca145d089a15da0869bd	2016-04-08	1999-04-08	João Campos	075992710701	000	1	ESTUDANTE	2	1	2	2	0	0	0	2	2	0
4c0ed067ec5cad16de88d0aa116246b6	2016-04-08	1964-01-31	João Campos	075992898833	000	2	PROFESSORA	2	8	2	2	0	0	0	3	2	0
3ec4959b51d333aa794efd25ea64077b	2016-04-08	2016-04-08	Presidente Médici	075991848107	000	1	Desempregado	2	6	1	1	0	0	1	1	1	0
dbc128e5b243cbbbf05681e54d46e9fe	2016-04-08	1989-05-23	João Campos	000	000	2	Dona de casa	3	6	2	2	0	0	0	2	1	0
3d059893d8e9dfe5ee26544c7beb3fb2	2016-04-08	1997-06-26	Santo Antônio	075998039096	000	1	Estudante	3	6	2	2	0	0	0	2	2	0
5cca797c39e915e156f836be292ce3fb	2016-04-08	2001-05-16	Santo Antônio	075999804706	000	1	Estudante	3	3	2	2	0	0	0	2	2	0
757ca6080f234528a854ddd955161c12	2016-04-08	2006-02-09	Dermival Mascarenhas	075991673464	000	2	Estudante	3	1	1	1	0	0	0	2	2	0
f8ed4232f765980f7460233befd6faa1	2016-04-08	1994-01-10	Ribeiro Tavares	075998433818	000	1	Trabalhador rural	3	2	2	2	0	0	0	2	2	0
d161cd5f00ee37e7c779c3d392e91d34	2016-04-08	2003-05-12	Açude	075999102824	000	2	Estudante	3	3	1	2	0	0	0	2	2	0
3b1791e49b9fd5d74cb3df7580f7f2bf	2016-04-08	1935-05-21	Ribeiro Tavares	000	000	1	APOSENTADO	3	0	2	2	0	0	0	2	2	0
db7f32f40ddbd82a27cedc477907cc6f	2016-04-09	1964-05-26	Cláudio Vieira	000	000	1	Trabalhador rural	2	1	1	1	0	0	0	2	2	0
1fc62546b851d9f4c05c3bc4e8e23f68	2016-04-09	1972-07-08	Ribeiro Tavares	000	000	1	Trabalhador rural	3	1	1	1	0	0	1	2	1	0
10b4aa2b4522069524ece5bde2213c54	2016-04-09	1944-07-13	Presidente Médici	000	000	1	Trabalhador rural	3	1	2	2	0	0	0	2	2	0
3ff3a2f76ae15a3283fc8a2c4abe349d	2016-04-09	1974-06-30	Rua do Campo	075998936963	07532693052	2	secret. Escola	2	6	1	1	1	0	0	2	2	0
474861f9d10015891753b29477ad2b04	2016-04-09	2003-05-22	Rua do Campo	075998936963	07532693052	1	Estudante	2	3	1	1	1	0	0	2	2	0
04ea32f8b93c2f92f2a1a3575793e5b6	2016-04-09	2006-08-18	Açude	075999102824	000	1	Estudante	2	1	1	1	0	0	1	2	1	0
de2773fe2c72d6f791e126fa5a228a42	2016-04-09	1951-05-17	Rua Rita Maria Vieira	000	000	1	Trabalhador rural	3	0	1	1	0	0	0	2	1	0
8db92da5ffb72c6d789926130a4bc358	2016-04-09	1966-09-16	Presidente Médici	075991252494	000	1	Trabalhador rural	3	2	2	2	0	0	0	2	2	0
8bd22a8336b8316fc2db0ea7bc6cd9cf	2016-04-09	2001-05-22	Estrada Velha	075998783003	000	2	Estudante	2	5	1	1	0	0	0	2	2	0
c744e72cf4f8040578c36ad6297b7a3b	2016-04-09	1978-05-07	Rua do Posto, 76	071991080495	000	1	Frigorífero	2	6	2	2	0	0	0	2	2	0
68b8ebfe421ff4fcce208bb146450050	2016-04-09	1960-09-06	Dermival Mascarenhas	000	000	1	Trabalhador rural	3	0	2	2	0	0	0	2	2	0
cf9a666ce8caf291b09e6dbdab5f9648	2016-04-09	1974-09-04	Estrada Velha	075991364828	000	1	Mecânico	2	3	2	2	0	0	0	2	2	0
aed6a7191e366f9387be5cbcbbf1a60f	2016-04-09	1988-06-05	Rua do Posto	075991558752	000	2	Dona de casa	2	6	2	2	0	0	0	2	2	0
0c81bde145ce2bc9f949c79a5aca5d41	2016-04-09	1992-03-01	Dermival Mascarenhas	075991383916	000	2	Dona de casa	2	6	2	2	0	0	0	2	1	0
5dd387c145d10b81c833ae46c843ab87	2016-04-09	1966-03-22	Largo João Manoel	000	000	1	Trabalhador rural	2	0	1	1	0	0	1	1	1	0
f9be4d5c9fd2c78a98b3f44ed5c14488	2016-04-09	1969-07-08	Rua da Aurora	071992697292	000	2	Serviços gerais	2	6	1	2	0	0	0	2	2	0
b4843e919f828393357dac5fc0605df2	2016-04-09	1948-04-05	Rua da Aurora	071992697292	000	2	Gari	2	1	2	2	0	0	0	2	2	0
97a09d3245d5dced6fe33712348b6355	2016-04-09	2000-03-12	Rua da Aurora	071992697292	000	1	Estudante	1	5	2	2	0	0	0	2	2	0
be5b2c080cf1b08a6763f1fd95ae147f	2016-04-09	2000-07-22	Largo João Manoel	000	000	2	Estudante	2	5	1	1	0	0	1	2	1	0
cbf2400973e8ba7bf28d8503bf487b92	2016-04-09	1988-04-17	Rua da Aurora	075992323808	000	2	Dona de casa	2	3	2	2	0	0	0	2	2	0
cfda76d9926301384bca80f679147d6d	2016-04-09	1967-10-31	Rua da Aurora	075991004517	000	2	Dona de casa	2	2	1	1	0	0	1	1	1	0
6a3a3796d838d07a891824a5819be794	2016-04-09	1961-11-15	Rua da Aurora	075991004517	000	1	Pedreiro	2	1	2	2	0	0	0	2	2	0
c91c1f7ee6107eb7ecf1b45e39d6cb9f	2016-04-09	1986-05-23	José Bispo Lima	075998700976	000	1	Pedreiro	2	6	2	2	0	0	0	2	2	0
49b0156adfdf05444db6988ded47bf63	2016-04-09	1988-10-27	Princesa Isabel	000	000	1	Auxiliar de produção	2	6	1	2	0	0	0	2	2	0
e4d5573c07475fc86c17c2ad9bc8b632	2016-04-12	1981-11-20	Dermival Mascarenhas	075992364503	07532693047	2	Professora	2	8	1	1	0	0	1	2	1	0
d3dab8bb6b20e2702ebb59deb14d069f	2016-04-12	1974-04-13	Rua da Aurora	075998182496	000	2	Dona de casa	2	6	2	2	0	0	0	2	2	0
03f7dca15bb214418d3d7399d7b7eb00	2016-04-12	1986-06-03	Princesa Isabel	075999482676	075991015325	1	Motorista	2	4	2	2	0	0	0	1	2	0
a969569539c1e0c6f2cca26606e9aad7	2016-04-12	1994-05-22	Rua da Aurora	992692726	000	2	Dona de casa	3	5	2	2	0	0	0	2	2	0
f27172fd628c4b087b0bde9d7950126a	2016-04-08	2002-08-05	João Campos	92898833		1	estudante	2	4	2		0	0	0	2	2	0
3d9834df8995d15b011e45c6737f4d21	2016-04-12	1951-10-12	Rua da Aurora	075997001146	000	2	Dona de casa	1	1	2	2	0	0	0	2	2	0
16ecd16b4ffc03a28ef900b6ab51cca9	2016-04-12	2010-02-20	Rua da Aurora	075997001146	000	1	Estudante	2	1	1	2	1	0	0	2	2	0
198f3ad204e4fc109f3587ad32ab816d	2016-04-12	1919-03-19	Presidente Médici	075991763815	000	2	Dona de casa	2	0	2	2	0	0	0	2	2	0
234c6e4bfe372b5a9ffd7d2084d7914a	2016-04-12	1992-12-29	José Bispo Lima	07532693092	000	2	Possui problema mental	2	0	2	2	0	0	0	2	2	0
b630460175f031e51d2b477f1f7642c0	2016-04-12	1976-05-02	Rua do Campo	075999697816	000	1	Padeiro	2	3	1	2	0	0	1	2	1	0
9c0ca3a3043e827541637ebbb646f577	2016-04-12	1975-06-24	Rua do Campo	075991732656	000	1	Gari	2	4	2	2	0	0	0	2	2	0
ddce4426cd4fe064ca53e021d97ca3a2	2016-04-12	1985-05-06	Rua do Campo	000	000	2	Serviços gerais	2	6	2	2	0	0	0	2	2	0
3413680b6435365747fa619f20bbeb63	2016-04-12	1974-06-12	Rua do Campo	000	000	2	Dona de casa	2	6	1	1	0	1	0	1	1	0
2ba6bda6da4e7cc8ba841f19cb2e8286	2016-04-12	2005-05-02	Rua do Campo	000	000	1	Estudante	3	1	2	2	0	0	0	2	2	0
f65832e96809d5d7a7667362a6bda1b2	2016-04-12	2005-04-19	Rua do Campo	000	000	2	Estudante	3	3	2	2	0	0	0	2	2	0
a2d9aecea0853a6254420e836c3f74e4	2016-04-12	1985-03-15	Rua do Campo	071991005342	000	1	Desempregado	3	3	2	2	0	0	0	2	2	0
0c67862941d20a2d32eb448e84c21835	2016-04-12	1977-06-03	Rua do Campo	991803597	000	1	Pedreiro	3	2	2	2	0	0	0	2	2	0
485753ac53863e157f856806ac1bf58d	2016-04-12	1960-05-19	João Campos	075999187572	000	1	Pecuarista	2	5	1	1	0	1	0	2	2	0
7ad8065732bf1200ddfb7be8864b9f5d	2016-04-12	2004-04-19	João Campos	075999187572	000	2	Estudante	2	3	1	2	0	1	0	2	1	0
c7801d77304f0208e734269c02804778	2016-04-12	2012-12-11	João Campos	075999187572	000	1	Estudante	2	1	1	1	0	1	0	2	2	0
b0539f988a6d924a8458ef1808280ff8	2016-04-12	1981-08-19	João Campos	075992017283	000	1	Desempregado	2	6	1	2	0	0	0	2	2	0
b7faac313aff361c01e2bf2480d557af	2016-04-12	1990-08-05	Ribeiro Tavares	075999543445	000	1	Frentista	2	6	1	1	1	0	1	2	2	0
fe9338ab083bd1655ffa5f6457444421	2016-04-12	1970-01-27	Ribeiro Tavares	075991313255	000	1	Pedreiro	2	1	2	2	0	0	0	2	2	0
26ae6cb119ea3cfe66585264eb6517e7	2016-04-12	1969-12-24	13 de maio	075999398815	000	2	Dona de casa	2	1	2	2	0	0	0	2	2	0
34399134ac2931b88c88957357f60486	2016-04-08	1950-04-14	Rua do Posto	91126751		1	Lavrador	3	0	2	2	0	0	0	2	2	0
d0d5d73e0d68768647f4a4e50984c243	2016-04-08	1995-01-26	Largo da saudade	92128317		1	e	1	3	2	2	0	0	0	2	2	0
fd331ff1af51d3210f763fda9a0c9456	2016-04-08	1951-07-19	do posto	91126751		2	Lavradora	2	1	1	1	0	0	0	2	2	0
fbe10ea43949cd1810e4ad1cb5a13357	2016-04-08	1984-02-05	Ribeiro Tavares	91458158		1	Lavrador	3	0	2	2	0	0	0	3	1	0
56754e14cc2134c603f2c4d79f840c2c	2016-04-08	1948-03-10	Ribeiro Tavares	91458158		2	aposentada	3	0	2	2	0	0	0	2	2	0
721f4fc9bdfb7df04f4841d985bf182d	2016-04-08	2004-09-13	Ribeiro Tavares	91313255		2	estudante	2	1	1	2	0	0	0	2	2	0
eac01aa58733885cf5c07704d338fb66	2016-04-08	1980-02-09	Ribeiro Tavares	91313255		2	gari	2	1	2	2	0	0	0	2	2	0
9ada3750952c169dc41630bfbb7b480e	2016-04-08	2003-08-16	Ribeiro Tavares	91313256		1	estudante	2	3	1	2	0	0	0	2	2	0
e2137e9a256dab283e25445a19769399	2016-04-08	1999-11-03	Presidente Médici	32693040		2	estudante	2	3	1	2	0	0	0	2	2	0
29ff38a14ce4ec83bee8c591b02f486f	2016-04-08	1989-05-23	João Campos	91278657		2	dona de casa	2	6	2	1	1	0	0	2	2	0
e5c2d66948c7e88bfcf6567831a461f9	2016-04-08					2						0	0	0	2	1	0
6204d104596aaabaea9076ef08d15c84	2015-04-08	2006-04-29	Presidente Médici	91780931		2	estudante	2	1	1	2	0	0	0	2	2	0
5b7fda282bf670b290886d534a4ae15e	2016-04-08	1963-10-29	Santo Antonio	92428831		1	motorista	2	3	2	2	0	0	0	2	1	0
906123aa2cd91e4dba6b6eafe6e611bd	2016-04-08	1974-07-21	Santo Antônio	075991278657	000	2	Agente comunitária de saúde			2	2	0	0	0	2	2	0
d7a6a0a0e7e2e29c140f5074d4ad61f0	2016-04-08	1947-10-09	Presidente Médici	91278657		2	aposentada	2	0	2	2	0	0	0	2	2	0
6ec9648e0cd6dfc54a2dabe797a3c3e7	2016-06-17	1972-02-04	Ribeiro Tavares	91428432		1	Lavrador	2	1	2	2	0	0	0	2	2	0
